# Supplementary material for: MicroRNA-mRNA expression profiles and their potential role in cadmium stress response in Brassica napus
Source: BMC Plant Biol. 2019 Dec 19;19:570. doi: 10.1186/s12870-019-2189-9 (PMC6923997; doi:10.1186/s12870-019-2189-9)
Supplement: Supplementary file 1 — Additional file 1: Table S1. The primer pairs for quantitative real-time RT-PCR (qRT-PCR) validation. Table S2. The statistics of sRNA-seq reads and mapped reads in shoot and root of oilseed rape seedlings under control condition and Cd stress. Table S3. The sequences of newly predicted miRNAs identified in 12 small RNA libraries. Table S4. The statistics of mRNA-seq reads and mapped reads in shoot (S1-S3) and root (R1-R3) tissues of oilseed rape seedlings under control condition (C) and Cd stress (T). Table S5. The significantly enriched GO terms during the cadmium response process in root and shoot of B. napus. Table S6. The differentially expressed genes related to the process of Cd transport in root and shoot of rapeseed seedling response to Cd treatment. Table S7. The differentially expressed genes related to the process of transcription regulation in root and shoot of rapeseed seedling response to Cd treatment. Table S8. The differentially expressed genes related to the process of secondary metabolism in root and shoot of rapeseed seedling response to Cd treatment. Table S9. The differentially expressed genes involved in Cd-induced antioxidant response in root and shoot of rapeseed seedling. Table S10. The differentially expressed genes involved in chlorophyll synthesis and photosynthesis in root and shoot of rapeseed seedling for Cd response. Table S11. The list of mRNA targets predicted for differentially expressed miRNAs in root and shoot. [file 12870_2019_2189_MOESM1_ESM.xls]

## Sheet: Table S1
Table S1 The primer pairs for quantitative real-time RT-PCR (qRT-PCR) validation
Gene ID	Primer-forwad	Primer-reverse
BnaA08g21860D	AACATATGACAAACACACTGCC	GGAGTTATCTGTAGATACGCGT
BnaC02g12030D	GTGGATTCCCATATGATTTGCC	GAAACCATATTCCTGTGTACGC
BnaC02g23620D	GTTACTTCCCATGCGATTCATC	CTCATGGAGTGACACAGACTTA
BnaC06g31330D	CTTGGAGCTAGGAATTAAACGC	CAACGAACACAAAAGGACTCAT
BnaC09g32050D	GAAAGAACTCTCAGGTCACTCA	TTGATTAGGCAGCATAGGTAGG
BnaA01g37120D	GGCCCAAGGAGAGATAAGTTTA	TTCCCTAACCTTTTCCATCACA
BnaA03g01570D	CCATCGAGTAATCACAGCAAGT	CACGTCAGAAAACACACAAGAT
BnaA05g02980D	GTTTGCTTCTGTTGCTTCCATA	CAGTTAGAAGGAGGGGTATGTG
BnaC04g29320D	CTCACGGCTTATATGATGGAGT	ATCGATCATGCTCTCAGTTTCT
BnaC09g49450D	TCCGGATAGAGAAGCCATAAAG	CCAGAGTTTCTAGCTGTAGAGG
BnaCnng02960D	TCAACGAAGTGTTTAGCAACTG	CGTTTCGTCTTCGTACTTCTTC
BnaA02g15360D	TTGCATCCAGTTTACTAGACGT	ACTTTCTGATTGAATTGGGCAC
BnaC07g30050D	AGAACATACGAGCTAACAGGAG	TCATCACCTTTCGAAGAGGTAC
BnaA09g10710D	TCAAGTTTCAGCTACTGCAGTA	CCACCAAAACTGGCTTCAATTA
BnaC08g42970D	GATCACAAAACTATGGCCAAGG	AAACAGTTCCTGTCACAGTAGT
bna-miR396a-3p	GTTCAATAAAGCTGTGGGAAG
bna-miR172a	AGAATCTTGATGATGCTGCAT
novel_miR_24	CCGTCTGCGACGTCGCGAGAAGTCA
bna-miR397	TCATTGAGTGCAGCGTTGATGT
novel_miR_59	TCAATGTTGGCTCAATTATGC
novel_miR_58	TCAGTGATTTACAGAGCCAGC
novel_miR_26	CGGATTTTAGCTGCGTAGCTA
bna-miR408	ACAGGGAACAAGCAGAGCATG
novel_miR_65	GTTATTGGAGTTAATAGAGAACCG
bna-miR395a	CTGAAGTGTTTGGGGGAACTC

## Sheet: Table S2
Table S2 The statistics of sRNA-seq reads and mapped reads in shoot and root of oilseed rape seedlings under control condition and Cd stress
Samples	Raw reads	Clean reads	Mapped reads	<18 nt reads	>30 nt reads
CR1	28229805	23337830	4309081	972463	3919510
CR2	18542728	15969717	2968862	774212	1798799
CR3	22524158	17230380	1305973	4117227	1176550
CS1	32407888	29567616	12607912	605029	2235243
CS2	19386046	17839672	7822062	454551	1091823
CS3	28686781	25571646	10796799	765217	2349916
TR1	19382870	14724281	2225568	3223913	1434676
TR2	28283446	21386454	3893917	4385088	2511902
TR3	19957429	14811265	2121610	2010373	3135791
TS1	21162720	19073684	8574910	940123	1148913
TS2	27163313	23988703	9821597	1586991	1587619
TS3	17927712	15892508	7454234	898796	1136408
Total	283654896	239393756	73902525	20733983	23527150
Average	23637908	1.99495e+07	6.15854e+06	1727832	1960596

## Sheet: Table S3
Table S3 The sequences of newly predicted miRNAs identified in 12 small RNA libraries
Novel miRNA	Sequences
novel_miR_1	UGAAGGAAUAGAGAGUGGAAU
novel_miR_2	CUUGUCGGAGUUUAUGAUCUC
novel_miR_3	AAGAAAACAGCGGUAUUCUGACGG
novel_miR_4	GAGCUGUGAAGAUAAAACU
novel_miR_5	AUUUUUGGAAUUGAUGGAAUGAGU
novel_miR_6	AACGGUCUUCGGUCUCGGAUGCUG
novel_miR_7	AUCUUCAAUGUAAAACUCCAUUUU
novel_miR_8	AGAGAUUUUUGUUACUGUUAACUG
novel_miR_9	AUAGACUAGAUUUUGACCCGUGCA
novel_miR_10	UUGUGGAACCGUGUGAAUACC
novel_miR_11	ACAUCUGUUAGGGAUUCUUUG
novel_miR_12	AAAGAUUUUUGUUACUGUUAACUG
novel_miR_13	AAUAGUGAUUGAGUAUUUGAAAUU
novel_miR_14	AUAUUCGUUCUUCUUGUUUCCAGA
novel_miR_15	AUAUGUGGCACUCAAUUAGGUAGU
novel_miR_16	GUUAUUCUAUUCCACCUCUUAGA
novel_miR_17	AAGGAUGACGAUCUCCGGCGACGG
novel_miR_18	AUUUAUGGAGACCUGAACUGAGUG
novel_miR_19	AUGACUGUUAUGAACUUAUUGAUG
novel_miR_20	AUGCCCGAACUAGGGGUUGCUGAG
novel_miR_21	GUAGGUAGACGCACUGUUUCUCA
novel_miR_22	AAGACGGUUUGUAACAUUCAAAGC
novel_miR_23	AAGAAGAAGGCUGCUUUGUGGAGU
novel_miR_24	CCGUCUGCGACGUCGCGAGAAGUCA
novel_miR_25	UGCUCACUUCGGUCUCUAGUCUGA
novel_miR_26	CGGAUUUUAGCUGCGUAGCUA
novel_miR_27	AAACGGCUGAUCUAUUACUCAAGC
novel_miR_28	AAGAGACUGUAUCUUAUAUUACGU
novel_miR_29	GAACCAAUCGCGGACCGUCACGUG
novel_miR_30	GAGACAGACUGUACUAGCGAUGCA
novel_miR_31	AACCGAUUAGUUGAAAUCUUGAUU
novel_miR_32	AGUACCGGUCCUGAAAUGAAAAAG
novel_miR_33	AUACAGACUCAUAUGGACCAUGUG
novel_miR_34	AAAGAGCGACUAUAGUAUAACUAU
novel_miR_35	CGGAGGUUAGAUCUGUGUCUUUA
novel_miR_36	UAAGUCUUUCCACUAUUCCAUU
novel_miR_37	UUGGAGCAUCGAGUGAAGAGC
novel_miR_38	AAAAGACGGCUCUUAUAUCUCUUA
novel_miR_39	UUGAGAUUUUAUCGGAUGAGUAUU
novel_miR_40	UUACUCUAUAUUUUACUCUAU
novel_miR_41	UACACUUUUCGGCUAAGAGACGGU
novel_miR_42	AUAUUCCGAUAAGAACUCCACCUU
novel_miR_43	AUUGCAACUGGUGAAUAUUUUAUG
novel_miR_44	AAUUUGUUGAAUCUCUUGAGG
novel_miR_45	ACAUCUGUUAGGGUUUCUUUG
novel_miR_46	AUGAACGAUCUUUAAUGAACAUGA
novel_miR_47	GUCAACUGAUGGUGAGAGAGAGGU
novel_miR_48	UUGUAGAAUUUUGGGAAGGGC
novel_miR_49	CGGAUCCGUGGAUUUAAUAUCUGG
novel_miR_50	AGUGGCGGAUCUAGAAAAUAUUUU
novel_miR_51	UGGCCUGUGAUGUUUGAGAUU
novel_miR_52	GUUAAGAACUCUAGUUAAGAAACU
novel_miR_53	AUCUAUGACGGUGUAAUCUCCUAU
novel_miR_54	CUAAGAACUCCGGAUUAAUCAUGG
novel_miR_55	AUUGGUUGGAUAAUGGCU
novel_miR_56	UUGAAUGGUUAUUAUGUAAUG
novel_miR_57	AGAAAAAUGACUUGACCCUUGGGC
novel_miR_58	UCAGUGAUUUACAGAGCCAGC
novel_miR_59	UCAAUGUUGGCUCAAUUAUGC
novel_miR_60	AUUUGUGAAUUAUAGAAGAUG
novel_miR_61	AAACGGAUGUGUGACGAAAAAGGU
novel_miR_62	AUUACUAAGUCGUUUGUUCGUAG
novel_miR_63	AGAGUAGAAAAUAAAGUGAUGAAC
novel_miR_64	UUUACGGUUUAUUCGUUGGAGAAU
novel_miR_65	GUUAUUGGAGUUAAUAGAGAACCG
novel_miR_66	UGGAGAGUAAAUGACAUUCAGA
novel_miR_67	AAAACCGGACCGGAAGCUGAACCA
novel_miR_68	GAUUCUAACAAUAUUGCAAUGUAG
novel_miR_69	UGGACUGUUCAUGUACUGAAC
novel_miR_70	AACCCGGAGUUCUUAGAGUGGAGU
novel_miR_71	GUUACUGUGGUAACUUUGGAGUU
novel_miR_72	AAACAGACCGGAGAUUUUGGA

## Sheet: Table S4
Table S4 The statistics of mRNA-seq reads and mapped reads in shoot (S1-S3) and root (R1-R3) tissues of oilseed rape seedlings under control condition (C) and Cd stress (T).
Samples	Total reads	Q20 (%)	GC (%)	Mapped reads	Unique mapped reads	Multiple map reads
CR1	64104356	95.86	47.31	41,416,245 (64.61%)	38,583,945 (60.19%)	2,832,300 (4.42%)
CR2	62422848	95.98	47.3	37,805,762 (60.56%)	34,934,053 (55.96%)	2,871,709 (4.60%)
CR3	61967928	95.96	47.21	40,689,662 (65.66%)	37,781,695 (60.97%)	2,907,967 (4.69%)
CS1	46450604	95.42	47.07	32,704,182 (70.41%)	30,584,051 (65.84%)	2,120,131 (4.56%)
CS2	44367770	95.15	47.03	30,756,757 (69.32%)	28,816,086 (64.95%)	1,940,671 (4.37%)
CS3	54419252	95.25	46.89	37,792,099 (69.45%)	35,258,214 (64.79%)	2,533,885 (4.66%)
TR1	46857842	95.11	47.26	31,710,662 (67.67%)	29,516,990 (62.99%)	2,193,672 (4.68%)
TR2	43870654	95.01	47.13	29,959,184 (68.29%)	28,011,045 (63.85%)	1,948,139 (4.44%)
TR3	45765996	95.78	47.23	31,958,722 (69.83%)	29,661,048 (64.81%)	2,297,674 (5.02%)
TS1	44434428	95.48	47.29	31,113,009 (70.02%)	29,004,618 (65.28%)	2,108,391 (4.74%)
TS2	46892602	95.71	46.74	30,533,439 (65.11%)	28,574,567 (60.94%)	1,958,872 (4.18%)
TS3	40950000	95.59	47.37	28,711,515 (70.11%)	26,858,410 (65.59%)	1,853,105 (4.53%)

## Sheet: Table S5
Table S5 The significantly enriched GO terms during the cadmium response process in root and shoot of B. napus
Tissue	GO.ID	Term	Background	gene number	Expected value	P value
	biological processes
root	GO:0019748	secondary metabolic process	3076	53	16.44	0.00056
root	GO:0000041	transition metal ion transport	1149	39	6.14	0.00063
root	GO:0010120	camalexin biosynthetic process	50	5	0.27	0.00232
root	GO:0006826	iron ion transport	570	29	3.05	0.00297
root	GO:1901698	response to nitrogen compound	3996	52	21.36	0.0039
root	GO:1901700	response to oxygen-containing compound	11476	137	61.35	0.00519
root	GO:0071457	cellular response to ozone	10	6	0.05	0.0077
root	GO:0001101	response to acid chemical	7645	110	40.87	0.00826
root	GO:0010106	cellular response to iron ion starvation	537	23	2.87	0.01029
root	GO:0019761	glucosinolate biosynthetic process	816	13	4.36	0.01074
root	GO:0019758	glycosinolate biosynthetic process	816	13	4.36	0.01074
root	GO:0016144	S-glycoside biosynthetic process	816	13	4.36	0.01074
root	GO:0006979	response to oxidative stress	2744	52	14.67	0.01101
root	GO:0010035	response to inorganic substance	6964	101	37.23	0.01111
root	GO:0010167	response to nitrate	1039	31	5.55	0.01505
root	GO:0010200	response to chitin	2187	19	11.69	0.01676
root	GO:0010036	response to boron-containing substance	30	5	0.16	0.01798
root	GO:0015680	intracellular copper ion transport	8	4	0.04	0.0185
root	GO:0010033	response to organic substance	12793	103	68.39	0.01947
root	GO:0010243	response to organonitrogen compound	2294	19	12.26	0.01953
root	GO:0044550	secondary metabolite biosynthetic process	1536	27	8.21	0.01995
root	GO:0071484	cellular response to light intensity	44	6	0.24	0.0207
root	GO:0007568	aging	791	9	4.23	0.02191
root	GO:0010260	organ senescence	575	5	3.07	0.02199
root	GO:0009719	response to endogenous stimulus	8722	66	46.63	0.02201
root	GO:0016054	organic acid catabolic process	1833	17	9.8	0.0221
root	GO:0046395	carboxylic acid catabolic process	1833	17	9.8	0.0221
root	GO:0015706	nitrate transport	1063	29	5.68	0.02231
root	GO:0006598	polyamine catabolic process	220	13	1.18	0.02262
root	GO:0005984	disaccharide metabolic process	780	11	4.17	0.02306
root	GO:0008643	carbohydrate transport	495	5	2.65	0.02377
root	GO:0010310	regulation of hydrogen peroxide metabolic process	944	25	5.05	0.02411
root	GO:0044282	small molecule catabolic process	1968	17	10.52	0.029
root	GO:0071554	cell wall organization or biogenesis	4473	30	23.91	0.02911
root	GO:0015698	inorganic anion transport	1536	34	8.21	0.02942
root	GO:0046686	response to cadmium ion	2614	25	13.97	0.029857
root	GO:0071324	cellular response to disaccharide stimulus	34	6	0.18	0.03023
root	GO:0071329	cellular response to sucrose stimulus	34	6	0.18	0.03023
root	GO:0019760	glucosinolate metabolic process	1023	16	5.47	0.03027
root	GO:0019757	glycosinolate metabolic process	1023	16	5.47	0.03027
root	GO:0016143	S-glycoside metabolic process	1023	16	5.47	0.03027
root	GO:0071450	cellular response to oxygen radical	89	12	0.48	0.03057
root	GO:0071451	cellular response to superoxide	89	12	0.48	0.03057
root	GO:0019430	removal of superoxide radicals	89	12	0.48	0.03057
root	GO:0010207	photosystem II assembly	598	6	3.2	0.03649
root	GO:0046916	cellular transition metal ion homeostasis	240	11	1.28	0.03691
root	GO:0042398	cellular modified amino acid biosynthetic process	341	13	1.82	0.0379
root	GO:0009414	response to water deprivation	2040	25	10.91	0.03841
root	GO:0006820	anion transport	3150	49	16.84	0.03849
root	GO:0009725	response to hormone	7716	62	41.25	0.03927
root	GO:0006544	glycine metabolic process	285	5	1.52	0.04006
root	GO:0009753	response to jasmonic acid	2511	30	13.42	0.04073
root	GO:0009415	response to water	2059	26	11.01	0.04076
root	GO:0015746	citrate transport	15	4	0.08	0.0418
root	GO:0006801	superoxide metabolic process	105	12	0.56	0.04218
root	GO:0000023	maltose metabolic process	583	5	3.12	0.04318
root	GO:0050832	defense response to fungus	1843	22	9.85	0.0432
root	GO:0045229	external encapsulating structure organization	3171	19	16.95	0.04346
root	GO:0071493	cellular response to UV-B	23	6	0.12	0.04515
root	GO:0090487	secondary metabolite catabolic process	979	6	5.23	0.04664
root	GO:0009407	toxin catabolic process	979	6	5.23	0.04664
root	GO:0006879	cellular iron ion homeostasis	68	6	0.36	0.0472
root	GO:0010150	leaf senescence	390	4	2.08	0.04755
root	GO:0043900	regulation of multi-organism process	780	13	4.17	0.0478
root	GO:0009311	oligosaccharide metabolic process	886	12	4.74	0.04795
root	GO:0006842	tricarboxylic acid transport	21	4	0.11	0.04877
root	GO:0009682	induced systemic resistance	133	6	0.71	0.04896
shoot	GO:0019761	glucosinolate biosynthetic process	816	38	4.34	0.00024
shoot	GO:0009684	indoleacetic acid biosynthetic process	555	26	2.95	0.006677
shoot	GO:0019748	secondary metabolic process	3076	58	16.34	0.00761
shoot	GO:1901698	response to nitrogen compound	3996	29	21.23	0.00914
shoot	GO:0048831	regulation of shoot system development	1837	12	9.76	0.00977
shoot	GO:0009806	lignan metabolic process	51	2	0.27	0.01232
shoot	GO:0009807	lignan biosynthetic process	51	2	0.27	0.01232
shoot	GO:0010439	regulation of glucosinolate biosynthetic process	39	5	0.21	0.01309
shoot	GO:2000241	regulation of reproductive process	1963	14	10.43	0.01358
shoot	GO:0009909	regulation of flower development	1695	11	9.01	0.01479
shoot	GO:0071554	cell wall organization or biogenesis	4473	39	23.76	0.01574
shoot	GO:0005984	disaccharide metabolic process	780	11	4.14	0.01824
shoot	GO:0006720	isoprenoid metabolic process	2098	15	11.15	0.01954
shoot	GO:0007568	aging	791	7	4.2	0.02146
shoot	GO:0010260	organ senescence	575	4	3.05	0.02161
shoot	GO:0005976	polysaccharide metabolic process	3331	34	17.7	0.02366
shoot	GO:0010243	response to organonitrogen compound	2294	11	12.19	0.02492
shoot	GO:0042435	indole-containing compound biosynthetic process	681	29	3.62	0.02671
shoot	GO:0009719	response to endogenous stimulus	8722	62	46.34	0.02706
shoot	GO:0035279	mRNA cleavage involved in gene silencing by miRNA	18	3	0.1	0.02727
shoot	GO:0071669	plant-type cell wall organization or biogenesis	2391	15	12.7	0.02842
shoot	GO:0010035	response to inorganic substance	6964	50	37	0.02898
shoot	GO:0045229	external encapsulating structure organization	3171	19	16.85	0.0291
shoot	GO:0016054	organic acid catabolic process	1833	19	9.74	0.0297
shoot	GO:0046395	carboxylic acid catabolic process	1833	19	9.74	0.0297
shoot	GO:0009404	toxin metabolic process	1042	8	5.54	0.02993
shoot	GO:1900376	regulation of secondary metabolite biosynthetic process	77	5	0.41	0.03097
shoot	GO:1901700	response to oxygen-containing compound	11476	82	60.97	0.03197
shoot	GO:0009098	leucine biosynthetic process	24	4	0.13	0.03236
shoot	GO:0000041	transition metal ion transport	1149	10	6.1	0.03437
shoot	GO:0071555	cell wall organization	2953	18	15.69	0.03472
shoot	GO:0010033	response to organic substance	12793	87	67.97	0.03507
shoot	GO:0090567	reproductive shoot system development	4251	22	22.59	0.03634
shoot	GO:0044282	small molecule catabolic process	1968	19	10.46	0.03813
shoot	GO:0006644	phospholipid metabolic process	1918	11	10.19	0.0391
shoot	GO:0009311	oligosaccharide metabolic process	886	12	4.71	0.0392
shoot	GO:0008299	isoprenoid biosynthetic process	1969	13	10.46	0.0408
shoot	GO:0009787	regulation of abscisic acid-activated signaling pathway	279	2	1.48	0.04215
shoot	GO:0070813	hydrogen sulfide metabolic process	15	3	0.08	0.04238
shoot	GO:0070814	hydrogen sulfide biosynthetic process	15	3	0.08	0.04238
shoot	GO:0009414	response to water deprivation	2040	16	10.84	0.0424
shoot	GO:0009725	response to hormone	7716	61	40.99	0.04363
shoot	GO:0009664	plant-type cell wall organization	1837	10	9.76	0.04367
shoot	GO:0009415	response to water	2059	16	10.94	0.04493
shoot	GO:0009683	indoleacetic acid metabolic process	558	26	2.96	0.05738
shoot	GO:0009850	auxin metabolic process	723	27	3.84	0.06319
shoot	GO:0042446	hormone biosynthetic process	1359	33	7.22	0.07877
shoot	GO:0034754	cellular hormone metabolic process	803	28	4.27	0.09963
shoot	GO:0010817	regulation of hormone levels	2254	37	11.98	0.10771
shoot	GO:0009851	auxin biosynthetic process	629	27	3.34	0.11246
shoot	GO:0042445	hormone metabolic process	1573	33	8.36	0.11928
shoot	GO:0016053	organic acid biosynthetic process	5320	69	28.26	0.396
	molecular function
root	GO:0010177	2-(2'-methylthio)ethylmalate synthase activity	17	2	0.09	0.00039
root	GO:0016532	superoxide dismutase copper chaperone activity	6	4	0.03	0.00488
root	GO:0004784	superoxide dismutase activity	32	8	0.17	0.00807
root	GO:0005452	inorganic anion exchanger activity	21	5	0.11	0.00816
root	GO:0016209	antioxidant activity	519	23	2.72	0.009203
root	GO:0046872	metal ion binding	9405	92	49.36	0.00934
root	GO:0015294	solute:cation symporter activity	510	3	2.68	0.00986
root	GO:0080139	borate efflux transmembrane transporter activity	15	5	0.08	0.0113
root	GO:1901476	carbohydrate transporter activity	510	5	2.68	0.01203
root	GO:0015144	carbohydrate transmembrane transporter activity	510	5	2.68	0.01203
root	GO:0001071	nucleic acid binding transcription factor activity	5904	22	30.99	0.01558
root	GO:0016841	ammonia-lyase activity	27	3	0.14	0.01587
root	GO:0003700	sequence-specific DNA binding transcription factor activity	5897	22	30.95	0.01636
root	GO:0051119	sugar transmembrane transporter activity	470	5	2.47	0.0181
root	GO:0015295	solute:proton symporter activity	402	3	2.11	0.01841
root	GO:0022803	passive transmembrane transporter activity	467	3	2.45	0.01858
root	GO:0015267	channel activity	467	3	2.45	0.01858
root	GO:0022838	substrate-specific channel activity	463	3	2.43	0.01892
root	GO:0045548	phenylalanine ammonia-lyase activity	14	3	0.07	0.02234
root	GO:0005351	sugar:proton symporter activity	388	3	2.04	0.02454
root	GO:0005402	cation:sugar symporter activity	388	3	2.04	0.02454
root	GO:0008509	anion transmembrane transporter activity	1040	23	5.46	0.02712
root	GO:0046715	borate transmembrane transporter activity	32	5	0.17	0.02731
root	GO:0043169	cation binding	9901	94	51.96	0.03309
root	GO:0005516	calmodulin binding	803	7	4.21	0.03462
root	GO:0015114	phosphate ion transmembrane transporter activity	71	3	0.37	0.03509
root	GO:0016717	oxidoreductase activity, acting on paired donors, with oxidation of a pair of donors resulting in the reduction of molecular oxygen to two molecules of water	89	3	0.47	0.03536
root	GO:0015103	inorganic anion transmembrane transporter activity	367	11	1.93	0.03675
root	GO:0020037	heme binding	1041	28	5.46	0.04226
root	GO:0005215	transporter activity	5041	50	26.46	0.0428
root	GO:0016705	oxidoreductase activity, acting on paired donors, with incorporation or reduction of molecular oxygen	1375	24	7.22	0.04307
root	GO:0016530	metallochaperone activity	21	5	0.11	0.04418
root	GO:0003958	NADPH-hemoprotein reductase activity	20	0	0.1	0.045
root	GO:0015925	galactosidase activity	99	2	0.52	0.04543
root	GO:0016684	oxidoreductase activity, acting on peroxide as acceptor	418	15	2.19	0.045716
root	GO:0046914	transition metal ion binding	6387	61	33.52	0.04796
root	GO:0016491	oxidoreductase activity	5477	81	28.74	0.04926
root	GO:0004601	peroxidase activity	409	15	2.15	0.04927
shoot	GO:0010177	2-(2'-methylthio)ethylmalate synthase activity	17	3	0.09	5.1e-05
shoot	GO:0001071	nucleic acid binding transcription factor activity	5904	39	31.96	0.0116
shoot	GO:0003700	sequence-specific DNA binding transcription factor activity	5897	39	31.92	0.0122
shoot	GO:0022803	passive transmembrane transporter activity	467	5	2.53	0.0185
shoot	GO:0015267	channel activity	467	5	2.53	0.0185
shoot	GO:0022838	substrate-specific channel activity	463	5	2.51	0.0188
shoot	GO:0015175	neutral amino acid transmembrane transporter activity	44	3	0.24	0.0206
shoot	GO:0016638	oxidoreductase activity, acting on the CH-NH2 group of donors	189	6	1.02	0.03203
shoot	GO:0005342	organic acid transmembrane transporter activity	368	9	1.99	0.032216
shoot	GO:0009055	electron carrier activity	1504	22	8.14	0.03277
shoot	GO:0016765	transferase activity, transferring alkyl or aryl (other than methyl) groups	433	5	2.34	0.0344
shoot	GO:0016760	cellulose synthase (UDP-forming) activity	86	3	0.47	0.0363
shoot	GO:0043425	bHLH transcription factor binding	12	2	0.06	0.03663
shoot	GO:0015171	amino acid transmembrane transporter activity	264	7	1.43	0.03791
shoot	GO:0005506	iron ion binding	1171	19	6.34	0.03804
shoot	GO:0016709	oxidoreductase activity, acting on paired donors, with incorporation or reduction of molecular oxygen, NAD(P)H as one donor, and incorporation of one atom of oxygen	196	6	1.06	0.03923
shoot	GO:0008509	anion transmembrane transporter activity	1040	13	5.63	0.0402
shoot	GO:0004497	monooxygenase activity	879	16	4.76	0.04066
shoot	GO:0004553	hydrolase activity, hydrolyzing O-glycosyl compounds	1369	15	7.41	0.041
shoot	GO:0022857	transmembrane transporter activity	4033	26	21.83	0.0411
shoot	GO:0005507	copper ion binding	1044	16	5.65	0.04217
shoot	GO:0020037	heme binding	1041	24	5.64	0.0434
shoot	GO:0043169	cation binding	9901	71	53.6	0.044
shoot	GO:0016209	antioxidant activity	519	8	2.81	0.044
shoot	GO:0019825	oxygen binding	739	13	4	0.0443
shoot	GO:0016705	oxidoreductase activity, acting on paired donors, with incorporation or reduction of molecular oxygen	1375	26	7.44	0.0448
shoot	GO:0005215	transporter activity	5041	30	27.29	0.045
shoot	GO:0016491	oxidoreductase activity	5477	72	29.65	0.0455
shoot	GO:0046914	transition metal ion binding	6387	46	34.58	0.04563
shoot	GO:0016701	oxidoreductase activity, acting on single donors with incorporation of molecular oxygen	222	7	1.2	0.04639
shoot	GO:0016706	oxidoreductase activity, acting on paired donors, with incorporation or reduction of molecular oxygen, 2-oxoglutarate as one donor, and incorporation of one atom each of oxygen into both donors	452	10	2.45	0.0478
shoot	GO:0051213	dioxygenase activity	611	15	3.31	0.04945
shoot	GO:0046906	tetrapyrrole binding	1176	24	6.37	0.4465
	cellular component
root	GO:0005618	cell wall	2855	19	13.63	0.00026
root	GO:0005576	extracellular region	8087	84	38.6	0.00128
root	GO:0031012	extracellular matrix	100	5	0.48	0.02016
root	GO:0044420	extracellular matrix part	21	5	0.1	0.02426
root	GO:0043667	pollen wall	15	5	0.07	0.03758
root	GO:0043668	exine	15	5	0.07	0.03758
root	GO:0043673	sexine	15	5	0.07	0.03758
root	GO:0043674	columella	15	5	0.07	0.03758
root	GO:0005773	vacuole	4445	27	21.22	0.04592
shoot	GO:0005618	cell wall	2855	28	13.35	0.00013
shoot	GO:0005576	extracellular region	8087	84	37.81	0.00119
shoot	GO:0005773	vacuole	4445	29	20.78	0.03596
shoot	GO:0009505	plant-type cell wall	1246	19	5.83	0.03655

## Sheet: Table S6
Table S6 The differentially expressed genes related to the process of Cd transport in root and shoot of rapeseed seedling response to Cd treatment
Tissue	Gene ID	Gene classification	log2(foldchange)	FDR	Regulated
root	BnaA02g07030D	ZIP2	2.23	0	up
root	BnaC07g30050D	YSL	2.92	0.0013	up
root	BnaCnng70180D	YSL	2.99	0	up
root	Cole_newGene_992	YSL	3.53	0	up
root	BnaA08g23780D	PPase	-1.49	0.0002	down
root	BnaC08g16730D	Ppase	-1.6	0	down
root	BnaA02g02370D	NRT	-1.19	0.0019	down
root	BnaA05g35790D	NRT	-1.7	0.0012	down
root	BnaC05g28620D	NRT	-1.6	0.0026	down
root	BnaC07g36810D	NRT	-1.28	0	down
root	BnaC06g15850D	COPT	1.14	0.0082	up
root	BnaC09g34470D	COPT	1.17	0.001	up
root	BnaC06g12520D	CML	-1.53	0.0057	down
root	BnaC04g34480D	CML	1.14	0.0003	up
root	BnaA07g25810D	CML	1.17	0.0093	up
root	BnaA03g19320D	CAM	1.02	0.0005	up
root	BnaC04g48840D	CAM	1.24	0.0056	up
root	BnaCnng20520D	ABC transporter	1.17	0.0006	up
shoot	BnaA05g32130D	YSL	1.58	0.0037	up
shoot	BnaC07g30050D	YSL	1.38	0.0005	up
shoot	BnaCnng70180D	Ppase	-1.65	0	down
shoot	BnaA01g04740D	Ppase	-1.94	0.0002	down
shoot	BnaA06g02330D	NRT	-3.17	0	down
shoot	BnaAnng17530D	NRT	-3.35	0	down
shoot	BnaC03g73610D	CAX	1.07	0.0078	up
shoot	BnaC05g31240D	ATP synthase	-1.14	0.0014	down
shoot	BnaC06g43820D	ABC transporter	3.26	0.0017	up
shoot	BnaA07g30540D	ABC transporter	1.45	0.003	up
shoot	BnaA09g23640D	ABC transporter	1.55	0.0092	up
shoot	BnaCnng18870D	ABC transporter	1.5	0.0011	up

## Sheet: Table S7
Table S7 The differentially expressed genes related to the process of transcription regulation in root and shoot of rapeseed seedling response to Cd treatment
Tissue	Gene ID	Gene classification	log2(foldchange)	FDR	Regulated
root	BnaC01g09690D	(bHLH) DNA-binding superfamily protein	-1.69	0.0088	down
root	BnaA07g29170D	(bHLH) DNA-binding superfamily protein	1.45	0.0012	up
root	BnaA02g15360D	(bHLH) DNA-binding superfamily protein	4.1	0	up
root	BnaC01g41100D	(bHLH) DNA-binding superfamily protein	-2.69	0.0067	down
root	BnaC09g46670D	bZIP	-1.11	0.009	down
root	BnaC08g40240D	bZIP	-1.57	0.0084	down
root	BnaA06g27360D	zinc finger protein	-1.87	0.0001	down
root	BnaC07g29680D	zinc finger protein	-2.41	0.0012	down
root	BnaC06g24360D	ERF/AP2	-1.23	0.0086	down
root	BnaC05g12270D	ERF/AP2	2.46	0.0032	up
root	BnaC09g06610D	ERF/AP2	-2.63	0	down
root	BnaCnng67570D	MYB	-1.03	0.009	down
root	BnaA03g12690D	MYB	-1.18	0.0028	down
root	BnaA06g37380D	MYB	1.92	0.0001	up
root	BnaC07g47650D	MYB	1.2	0.0088	up
root	BnaA09g44500D	MYB	-1.05	0.0002	down
root	BnaC06g08330D	MYB	1.77	0.0005	up
root	BnaA07g22510D	calmodulin binding protein-like	-1.64	0.0098	down
root	BnaC06g34630D	calmodulin binding protein-like	-1.03	0.0028	down
root	BnaC06g23400D	calmodulin binding protein-like	-2.14	0	down
root	BnaA09g55920D	WRKY	-1.36	0.0094	down
root	BnaC03g49470D	WRKY	-1.11	0.0038	down
shoot	BnaCnng33960D	(bHLH) DNA-binding superfamily protein	3.19	0.0049	up
shoot	BnaA04g27520D	(bHLH) DNA-binding superfamily protein	-1.42	0.0002	down
shoot	BnaA06g25320D	(bHLH) DNA-binding superfamily protein	-1.91	0.0026	down
shoot	BnaA07g10440D	(bHLH) DNA-binding superfamily protein	-3.5	0	down
shoot	BnaC06g24170D	(bHLH) DNA-binding superfamily protein	-1.4	0.0078	down
shoot	BnaA02g15360D	(bHLH) DNA-binding superfamily protein	2.95	0.0004	up
shoot	BnaA09g09600D	(bHLH) DNA-binding superfamily protein	-2.41	0.0032	down
shoot	BnaAnng20430D	(bHLH) DNA-binding superfamily protein	-1.49	0.0052	down
shoot	BnaC05g02370D	AUX/IAA transcriptional regulator family protein	-1.21	0.0067	down
shoot	BnaA01g07810D	AUX/IAA transcriptional regulator family protein	-1.21	0.004	down
shoot	BnaC06g01290D	bZIP	-1.69	0.006	down
shoot	BnaCnng21800D	bZIP	-3.48	0	down
shoot	BnaA03g13620D	ERF/AP2	1.43	0.0002	up
shoot	BnaAnng40580D	ERF/AP2	-1.16	0.0027	down
shoot	BnaCnng36390D	ERF/AP2	-1.13	0.0039	down
shoot	BnaCnng59450D	ERF/AP2	2.07	0.0048	up
shoot	BnaA03g34290D	ERF/AP2	-2.81	0.0034	down
shoot	BnaA02g31040D	GRF1-interacting factor	4.17	0.0005	up
shoot	BnaC06g21530D	GT-2-like 1	-1.13	0.0018	down
shoot	BnaCnng39380D	GT-2-like 1	-1.35	0.0075	down
shoot	BnaA06g34780D	high mobility group A (HMGA)	1.05	0.0034	up
shoot	BnaAnng25630D	HD-ZIP IV family.	-1.72	0.0027	down
shoot	BnaA05g26870D	Leucine-rich repeat (LRR) family protein	1.3	0.0001	up
shoot	BnaC04g52010D	MYB	2.17	0.0069	up
shoot	BnaC06g22860D	MYB	1.48	0.0007	up
shoot	BnaA03g39790D	MYB	4.34	0.0001	up
shoot	BnaCnng21270D	MYB	Inf	0	up
shoot	BnaCnng06440D	MYB	-1.34	0.0077	down
shoot	BnaC05g14070D	MYB	-1.61	0.0026	down
shoot	BnaC09g40660D	MYB	-1.58	0.0003	down
shoot	BnaA05g37380D	MYB	-1.25	0.0088	down
shoot	BnaA06g12480D	MYB	-1.35	0.004	down
shoot	BnaA01g31650D	NAC2	1	0.0099	up
shoot	BnaA03g33970D	NF-YB3	-1.23	0.0017	down
shoot	BnaA07g27740D	plant-specific transcription factor YABBY family protein	6.01	0.0024	up
shoot	Cole_newGene_727	plant-specific transcription factor YABBY family protein	2.18	0.0033	up
shoot	BnaA06g40940D	RWP-RK family protein	-4.47	0	down
shoot	BnaA06g15170D	GRAS gene family.	4.19	0	up
shoot	BnaC05g38350D	squamosa-promoter binding protein-like	3.4	0	up
shoot	BnaA04g23990D	transcription termination factor	-2.55	0.0014	down
shoot	BnaA09g01200D	transcription termination factor	-1.85	0.0032	down
shoot	BnaA07g26900D	zinc finger protein	-3.22	0.0001	down
shoot	BnaC03g32910D	zinc finger protein	-2.22	0	down
shoot	BnaA09g57080D	zinc finger protein	1.79	0.0005	up
shoot	BnaA07g24610D	zinc finger protein	-1.62	0.0001	down
shoot	BnaA08g16830D	zinc finger protein	-1.56	0.0087	down

## Sheet: Table S8
Table S8 The differentially expressed genes related to the process of secondary metabolism in root and shoot of rapeseed seedling response to Cd treatment
Tissue	Gene ID	Gene classification	log2(foldchange)	FDR	Regulated
root	BnaA06g37380D	coumarin biosynthesis	1.92	0.0001	up
root	BnaC07g47650D	coumarin biosynthesis	1.2	0.0088	up
root	BnaC02g41070D	coumarin biosynthesis	-1.02	0.0001	down
root	BnaA02g32360D	coumarin biosynthesis	-1.76	0.0074	down
root	BnaA06g18840D	cutin biosynthesis	1.2	0.0005	up
root	BnaA03g14010D	flavonoid biosynthesis	-1.28	0	down
root	BnaC03g16960D	flavonoid biosynthesis	-1.3	0.0001	down
root	BnaA09g27140D	flavonoid biosynthesis	-1.13	0	down
root	BnaC04g08190D	flavonoid biosynthesis	-1.35	0	down
root	BnaA05g07370D	flavonoid biosynthesis	-1.12	0	down
root	BnaA09g33560D	flavonoid biosynthesis	-1.04	0.0005	down
root	BnaC06g15850D	flavonoid biosynthesis	1.14	0.0082	up
root	BnaA01g34610D	glucosinolate biosynthesis	-1	0	down
root	BnaC02g26810D	glucosinolate biosynthesis	-4.64	0	down
root	BnaC01g03540D	glucosinolate biosynthesis	-1.17	0.0084	down
root	BnaAnng27200D	glucosinolate biosynthesis	-1.12	0	down
root	BnaC04g39580D	glucosinolate biosynthesis	-1.81	0	down
root	BnaA07g31260D	glucosinolate biosynthesis	-1.17	0.0042	down
root	BnaA01g02270D	glucosinolate biosynthesis	-1.84	0.0042	down
root	BnaC03g68880D	glucosinolate biosynthesis	-2.66	0.0012	down
root	BnaA02g20840D	glucosinolate biosynthesis	-3.4	0.0032	down
root	Cole_newGene_498	glucosinolate biosynthesis	-1.36	0.0056	down
root	Cole_newGene_6375	glucosinolate biosynthesis	-1.61	0	down
root	BnaC01g00800D	glucosinolate biosynthesis	-1.02	0.0002	down
root	BnaA04g12790D	glucosinolate biosynthesis	-1.64	0	down
root	BnaA09g44500D	glucosinolate biosynthesis	-1.05	0.0002	down
root	BnaA06g01390D	glucosinolate catabolic process	1.33	0.0066	up
root	BnaA03g34190D	glucosinolate catabolic process	1.74	0	up
root	BnaC07g11830D	glucosinolate catabolic process	-1.72	0	down
root	BnaAnng27090D	lignan biosynthesis	-2.91	0.0005	down
root	BnaC03g22100D	lignan biosynthesis	-1.84	0.0059	down
root	BnaC04g41010D	lignin catabolic process	-2.92	0.0005	down
root	BnaA08g22770D	lignin catabolic process	-7.11	0	down
root	BnaC08g17780D	lignin catabolic process	-4.35	0	down
root	BnaA04g17380D	lignin catabolic process	-2.94	0	down
root	BnaC04g14580D	lignin catabolic process	-2.71	0	down
root	BnaC03g23360D	lignin catabolic process	-2.2	0.0085	down
root	BnaA09g23510D	lignin catabolic process	-1.29	0.0035	down
root	BnaA05g35790D	phenylpropanoid metabolic process	-1.7	0.0012	down
root	BnaC05g28620D	phenylpropanoid metabolic process	-1.6	0.0026	down
root	BnaA06g26560D	phenylpropanoid metabolic process	-2.14	0.0025	down
root	BnaCnng55740D	phenylpropanoid metabolic process	-3.41	0.0093	down
root	BnaA01g03520D	phenylpropanoid metabolic process	-1.11	0.0093	down
root	BnaC09g04620D	phenylpropanoid metabolic process	-1.73	0.0065	down
root	BnaCnng67570D	toxin catabolic process	-1.03	0.009	down
root	BnaC05g02440D	toxin catabolic process	-1.66	0.0043	down
root	BnaCnng58650D	toxin catabolic process	-1.58	0.001	down
root	BnaA04g16310D	toxin catabolic process	-1.85	0	down
root	BnaC04g23380D	toxin catabolic process	-3.43	0.0004	down
root	BnaA03g20420D	unsaturated fatty acid biosynthesis	-2.01	0.0002	down
root	BnaC03g24420D	unsaturated fatty acid biosynthesis	-1.85	0	down
root	BnaC03g69020D	unknown	-3.1	0	down
root	BnaA08g01660D	unknown	-1.24	0.0034	down
shoot	BnaA01g23840D	coumarin biosynthesis	-2.26	0	down
shoot	BnaC01g30780D	coumarin biosynthesis	-1.59	0.0003	down
shoot	Cole_newGene_1010	coumarin biosynthesis	-1.66	0.0003	down
shoot	BnaA08g07730D	coumarin biosynthesis	2.35	0.003	up
shoot	BnaA08g07750D	coumarin biosynthesis	6.78	0	up
shoot	BnaA01g31650D	flavonoid/flavonol/anthocyanin biosynthesis	1	0.0099	up
shoot	BnaC01g22120D	flavonoid/flavonol/anthocyanin biosynthesis	1.29	0.0003	up
shoot	BnaA02g03440D	flavonoid/flavonol/anthocyanin biosynthesis	1.07	0.004	up
shoot	BnaC01g14310D	flavonoid/flavonol/anthocyanin biosynthesis	1.95	0.0047	up
shoot	BnaA10g17440D	flavonoid/flavonol/anthocyanin biosynthesis	3.15	0	up
shoot	BnaA01g04740D	glucosinolate biosynthesis	-1.14	0.0014	down
shoot	BnaA03g39790D	glucosinolate biosynthesis	4.34	0.0001	up
shoot	BnaCnng21270D	glucosinolate biosynthesis	Inf	0	up
shoot	BnaA03g24950D	glucosinolate biosynthesis	Inf	0	down
shoot	BnaC03g73000D	glucosinolate biosynthesis	Inf	0	down
shoot	BnaC09g46440D	glucosinolate biosynthesis	-2.01	0	down
shoot	BnaA02g02020D	glucosinolate biosynthesis	-8.74	0	down
shoot	BnaA03g39700D	glucosinolate biosynthesis	-4.82	0	down
shoot	BnaA04g06630D	glucosinolate biosynthesis	-2.26	0	down
shoot	BnaA04g24160D	glucosinolate biosynthesis	-4.27	0.0014	down
shoot	BnaA05g11170D	glucosinolate biosynthesis	-5.61	0	down
shoot	BnaA05g34460D	glucosinolate biosynthesis	Inf	0	down
shoot	BnaA06g11000D	glucosinolate biosynthesis	Inf	0	down
shoot	BnaA07g16440D	glucosinolate biosynthesis	-2.14	0	down
shoot	BnaA07g16660D	glucosinolate biosynthesis	-1.13	0.0004	down
shoot	BnaA07g31230D	glucosinolate biosynthesis	-3.68	0	down
shoot	BnaA08g10940D	glucosinolate biosynthesis	1.62	0.0054	up
shoot	BnaAnng06570D	glucosinolate biosynthesis	Inf	0	down
shoot	BnaC01g00330D	glucosinolate biosynthesis	-1.39	0.0001	down
shoot	BnaC03g41100D	glucosinolate biosynthesis	-8.44	0.0036	down
shoot	BnaC04g00770D	glucosinolate biosynthesis	-3.81	0	down
shoot	BnaC04g12860D	glucosinolate biosynthesis	-9	0	down
shoot	BnaC04g29320D	glucosinolate biosynthesis	-4.67	0	down
shoot	BnaC04g52970D	glucosinolate biosynthesis	-9.35	0	down
shoot	BnaC05g12520D	glucosinolate biosynthesis	Inf	0	down
shoot	BnaC05g33030D	glucosinolate biosynthesis	-3.67	0.0099	down
shoot	BnaC05g50780D	glucosinolate biosynthesis	-1.26	0.0029	down
shoot	BnaC06g15320D	glucosinolate biosynthesis	-1.4	0	down
shoot	BnaC06g34930D	glucosinolate biosynthesis	-4.13	0	down
shoot	BnaCnng06300D	glucosinolate biosynthesis	-1.8	0.0007	down
shoot	BnaCnng21190D	glucosinolate biosynthesis	Inf	0	down
shoot	BnaA03g54400D	glucosinolate biosynthesis	-2.91	0.00134512	down
shoot	BnaA04g17880D	glucosinolate biosynthesis	-2.91	0	down
shoot	BnaC01g00790D	glucosinolate biosynthesis	-2.94	0.0044	down
shoot	BnaCnng47170D	glucosinolate biosynthesis	-1.26	0.0059	down
shoot	BnaCnng70010D	glucosinolate biosynthesis	-2.92	0.0025	down
shoot	BnaA06g37510D	glucosinolate catabolic process	-1.6	0	down
shoot	BnaA02g21790D	lignan biosynthesis	1.65	0	up
shoot	BnaA01g37120D	lignan biosynthesis	3.93	0.0009	up
shoot	BnaC04g07220D	lignin biosynthesis	-2.29	0.0041	down
shoot	BnaC08g17780D	lignin catabolic process	2.13	0.0075	up
shoot	BnaA03g36840D	phenylpropanoid metabolic process	-3.16	0.006	down
shoot	BnaC06g02100D	phenylpropanoid metabolic process	-1.41	0.0002	down
shoot	BnaC06g27340D	toxin catabolic process	Inf	0.0002	down
shoot	BnaA06g31330D	toxin catabolic process	1.38	0.0045	up
shoot	BnaC07g41280D	unsaturated fatty acid biosynthesis	1.39	0.0012	up
shoot	BnaA04g13410D	unsaturated fatty acid biosynthesis	1.95	0.0003	up
shoot	BnaA07g38540D	unsaturated fatty acid biosynthesis	2.12	0	up

## Sheet: Table S9
Table S9 The differentially expressed genes involved in Cd-induced antioxidant response in root and shoot of rapeseed seedling
Tissue	Gene ID	Gene classification	log2(foldchange)	FDR	Regulated
root	BnaC05g02440D	2-oxoglutarate-dependent dioxygenase	-1.66	0.0043	down
root	BnaCnng33000D	2-oxoglutarate-dependent dioxygenase	-1.06	0.0002	down
root	BnaC04g49850D	2-oxoglutarate-dependent dioxygenase	-4.19	0.0017	down
root	BnaC03g69020D	2-oxoglutarate-dependent dioxygenase	-3.1	0	down
root	BnaA06g14340D	2-oxoglutarate-dependent dioxygenase	-1.15	0.0045	down
root	BnaAnng21950D	2-oxoglutarate-dependent dioxygenase	1.22	0	up
root	BnaA08g01660D	2-oxoglutarate-dependent dioxygenase	-1.24	0.0034	down
root	BnaA03g47140D	Fe-SOD	1.27	0	up
root	BnaC07g39340D	Fe-SOD	1.34	0	up
root	BnaC04g41010D	laccase	-2.92	0.0005	down
root	BnaC04g14580D	laccase	-2.71	0	down
root	BnaA08g22770D	laccase	-7.11	0	down
root	BnaC08g17780D	laccase	-4.35	0	down
root	BnaA04g17380D	laccase	-2.94	0	down
root	BnaA10g18930D	peroxidase	-2.18	0	down
root	BnaAnng16310D	peroxidase	-2.11	0.0003	down
root	BnaC03g23360D	peroxidase	-2.2	0.0085	down
root	BnaA01g03520D	peroxidase	-1.11	0.0093	down
root	BnaA02g02520D	peroxidase	-2.47	0	down
root	BnaC05g19990D	peroxidase	-2.05	0.0012	down
root	BnaC08g44090D	peroxidase	-2.46	0	down
root	BnaC07g51170D	peroxidase	1.07	0.0001	up
root	BnaC09g37740D	peroxidase	-1.47	0.0068	down
root	BnaA02g04560D	peroxidase	-2.2	0	down
root	BnaC09g24040D	peroxidase	-1.62	0.0003	down
root	BnaA09g21850D	peroxidase	-1.85	0.0054	down
root	BnaA02g11200D	peroxidase	2.15	0	up
root	BnaC02g15500D	peroxidase	1.58	0	up
root	BnaC02g09190D	peroxidase	-2.31	0	down
root	BnaA04g16310D	copper/zinc superoxide dismutase	-1.85	0	down
root	BnaA06g05150D	copper/zinc superoxide dismutase	-2.43	0	down
root	BnaA09g48720D	copper/zinc superoxide dismutase	-2.59	0	down
root	BnaC08g42970D	copper/zinc superoxide dismutase	-2.98	0	down
root	BnaC05g06430D	copper/zinc superoxide dismutase	-2.21	0	down
root	BnaC04g39580D	copper/zinc superoxide dismutase	-1.81	0	down
root	BnaA03g00260D	ferretin	-1.69	0.0008	down
root	BnaC03g00160D	ferretin	-1.38	0.0005	down
root	BnaA09g22880D	NAD(P)-binding Rossmann-fold superfamily protein	-1.53	0.0023	down
root	BnaC09g25870D	NAD(P)-binding Rossmann-fold superfamily protein	-1.68	0.0009	down
root	BnaC02g41070D	zinc-binding dehydrogenase	-1.02	0.0001	down
root	BnaA02g32360D	zinc-binding dehydrogenase	-1.76	0.0074	down
root	BnaC09g04540D	monooxygenase	-2.45	0.0034	down
root	BnaC04g44690D	monooxygenase	-1.89	0.0001	down
root	BnaA07g33310D	alcohol dehydrogenase	-1.28	0.0017	down
root	BnaA09g50920D	coproporphyrinogen III oxidase	-1.6	0.0057	down
root	BnaA04g09690D	cysteamine dioxygenase	-1.01	0.0034	down
root	BnaC03g39200D	cytochrome-c oxidase	-1.03	0	down
root	BnaAnng35830D	FAD-binding Berberine family protein	1.11	0.0001	up
root	BnaA06g18840D	fatty acyl-CoA reductase	1.2	0.0005	up
root	BnaCnng08750D	ferric reduction oxidase	1.42	0.0017	up
root	BnaA01g29420D	glycolate oxidase	-2.16	0.0095	down
root	BnaA09g30170D	multicopper oxidase	-2.85	0.0009	down
root	BnaA03g04460D	polyamine oxidase	-2.38	0.0021	down
root	BnaC01g19630D	protochlorophyllide oxidoreductase	-1.96	0.0002	down
root	BnaC02g22900D	pyridine nucleotide-disulphide oxidoreductase family protein	-2.41	0.0084	down
root	BnaA03g20420D	stearoyl-ACP desaturase	-2.01	0.0002	down
root	BnaC03g24420D	stearoyl-ACP desaturase	-1.85	0	down
root	BnaC03g33040D	sterol	-1.39	0.0021	down
shoot	BnaC02g42920D	peroxidase	-2.79	0	down
shoot	BnaA02g11200D	peroxidase	1.29	0.0007	up
shoot	BnaA07g03710D	peroxidase	-2.9	0	down
shoot	BnaA07g29460D	peroxidase	1.19	0.0001	up
shoot	BnaC06g32660D	peroxidase	1.17	0.0001	up
shoot	BnaC07g05770D	peroxidase	-2.41	0.0004	down
shoot	BnaCnng48990D	peroxidase	2.26	0	up
shoot	BnaA07g38540D	lipoxygenase	2.12	0	up
shoot	BnaAnng34320D	lipoxygenase	2.34	0	up
shoot	BnaC01g31590D	lipoxygenase	1.66	0.0062	up
shoot	BnaCnng38620D	lipoxygenase	3.03	0.0041	up
shoot	BnaA04g12670D	lipoxygenase	1.41	0.0015	up
shoot	BnaAnng01230D	monooxygenase	-1.92	0.0021	down
shoot	BnaA01g18640D	monooxygenase	-2.86	0.0002	down
shoot	BnaA04g13480D	monooxygenase	2.93	0	up
shoot	BnaC04g07220D	laccase	-2.29	0.0041	down
shoot	BnaC08g17780D	laccase	2.13	0.0075	up
shoot	BnaA04g17880D	oxoglutarate-dependent dioxygenase	-2.91	0	down
shoot	BnaA02g32460D	oxoglutarate-dependent dioxygenase	1.75	0	up
shoot	BnaA06g15710D	oxoglutarate-dependent dioxygenase	4.35	0.0097	up
shoot	BnaA09g44060D	oxoglutarate-dependent dioxygenase	-2	0.0001	down
shoot	BnaC02g41200D	oxoglutarate-dependent dioxygenase	1.14	0.0003	up
shoot	BnaC07g29940D	oxoglutarate-dependent dioxygenase	1.23	0.0036	up
shoot	BnaCnng28350D	oxoglutarate-dependent dioxygenase	-2.87	0.0001	down
shoot	BnaCnng70010D	oxoglutarate-dependent dioxygenase	-2.92	0.0025	down
shoot	BnaA08g07730D	copper amine oxidase	2.35	0.003	up
shoot	BnaA08g07750D	copper amine oxidase	6.78	0	up
shoot	BnaA09g26030D	ferredoxin:NADP(H) oxidoreductase	-1.16	0.003	down
shoot	BnaC05g23490D	ferredoxin:NADP(H) oxidoreductase	-1.25	0.0011	down
shoot	BnaA07g36300D	nitrite reductase	-1.44	0	down
shoot	BnaC07g05090D	nitrite reductase	-1.81	0	down
shoot	BnaA03g18760D	delta1-pyrroline-5-carboxylate synthase	1.17	0.0003	up
shoot	BnaC03g72600D	delta1-pyrroline-5-carboxylate synthase	1.36	0.0052	up
shoot	BnaA05g02270D	6-phosphogluconate dehydrogenase	2.96	0.0015	up
shoot	BnaC05g20060D	cysteamine dioxygenase	-2.67	0	down
shoot	BnaA05g30990D	dehydroquinate dehydratase	1.85	0	up
shoot	BnaC07g11270D	glucose-6-phosphate dehydrogenase	-1.2	0.0002	down
shoot	BnaC02g21680D	glucose-methanol-choline (GMC) oxidoreductase	1.69	0.005	up
shoot	BnaA03g41900D	hydroperoxide lyase	2.04	0	up
shoot	BnaC02g22990D	isocitrate/isopropylmalate dehydrogenase	-2.26	0	down
shoot	BnaA02g02020D	isopropylmalate dehydrogenase	-8.74	0	down
shoot	BnaC01g14310D	leucoanthocyanidin dioxygenase	1.95	0.0047	up
shoot	BnaC03g03060D	peptidemethionine sulfoxide reductase	-3.6	0.0001	down
shoot	BnaCnng43630D	SKU5 similar 9	-1.24	0.0078	down
shoot	BnaC06g30940D	thioredoxin H-type 8	-3.23	0.0004	down
shoot	BnaC06g27340D	thioredoxin-dependent peroxidase	Inf	0.0002	down

## Sheet: Table S10
Table S10 The differentially expressed genes involved in chlorophyll synthesis and photosynthesis in root and shoot of rapeseed seedling for Cd response
Tissue	Gene ID	Gene name	Gene classification	log2(foldchange)	FDR	Regulated
root	BnaC01g19630D	protochlorophyllide oxidoreductase B	chlorophyll synthesis-realted	-1.96	0.0002	down
root	BnaA03g04440D	magnesium-chelatase subunit chlH	chlorophyll synthesis-realted	-2.88	0.0001	down
root	BnaC02g22900D	pyridine nucleotide-disulphide oxidoreductase	chlorophyll synthesis-realted	-2.41	0.0084	down
root	BnaA09g50920D	coproporphyrinogen III oxidase	chlorophyll synthesis-realted	-1.6	0.0057	down
root	BnaA07g12480D	PS II oxygen-evolving complex 1	photosystem II (PSII) subunit	-3.47	0.0011	down
root	BnaA10g04360D	photosystem II subunit P-1	photosystem II (PSII) subunit	-2.64	0.0081	down
root	BnaA08g28710D	photosystem II subunit P-1	photosystem II (PSII) subunit	-5.17	0	down
root	BnaC08g01880D	photosystem II subunit P-1	photosystem II (PSII) subunit	-3.03	0.002	down
root	BnaC09g00220D	PSI reaction center subunit II	photosystem I (PSI) subunit	-1.38	0.0055	down
root	BnaA03g15830D	light-harvesting chlorophyll-protein complex II subunit B1	chlorophyll-protein complex II subunit	-1.79	0.0014	down
root	BnaC03g18980D	light-harvesting chlorophyll-protein complex II subunit B1	chlorophyll-protein complex II subunit	-2.19	0.0003	down
root	BnaA04g08640D	rubisco small subunit	rubisco small subunit	-2.12	0.0023	down
root	BnaA03g00260D	ferretin 1	photosynthesis process	-1.69	0.0008	down
root	BnaC03g00160D	ferretin 1	photosynthesis process	-1.38	0.0005	down
root	BnaA07g32860D	phosphofructokinase	photosynthesis process	-1.15	0.002	down
root	BnaC06g37390D	phosphofructokinase	photosynthesis process	-1.06	0	down
shoot	BnaC08g14500D	subunit A of the trimeric protein ATP citrate lyase	chlorophyll synthesis-realted	-1.32	0.0031	down
shoot	BnaAnng09030D	photosystem II repair	photosystem II (PSII)-related	-1.11	0.0005	down
shoot	BnaA02g15140D	NAD(P)H dehydrogenase complex	PSI cyclic electron transport	-1.26	0	down
shoot	BnaA07g28860D	NAD(P)H dehydrogenase complex	PSI cyclic electron transport	-1.11	0.0004	down
shoot	BnaA09g45770D	NAD(P)H dehydrogenase complex	PSI cyclic electron transport	-1.08	0.0032	down
shoot	BnaC04g30810D	rubisco small subunit	rubisco small subunit	-1.4	0.0033	down
shoot	BnaA07g14420D	rubisco small subunit	rubisco small subunit	-1.16	0.0022	down
shoot	BnaC08g49440D	rubisco activase	rubisco-related	-1.78	0.0017	down
shoot	BnaA07g16660D	sedoheptulose-1,7-bisphosphatase	carbon reduction	-1.13	0.0004	down

[truncated: 1 more sheets: Table S11]
